# Supplementary material for: OsJAB1 Positively Regulates Ascorbate Biosynthesis and Negatively Regulates Salt Tolerance Due to Inhibiting Early-Stage Salt-Induced ROS Accumulation in Rice
Source: Plants (Basel). 2023 Nov 15;12(22):3859. doi: 10.3390/plants12223859 (PMC10675544; doi:10.3390/plants12223859)
Supplement: Supplementary file 1 [file plants-12-03859-s001.zip]

Archive with 5 entries (5 files):
- Fig S1.tif
- Fig S2.tif
- Fig S3.tif
- Figure S1-S3.pdf
- Table S1.pdf
